# Supplementary material for: Comparative bioactivity evaluation and metabolic profiling of different parts of Duhaldea nervosa based on GC-MS and LC-MS
Source: Front Nutr. 2023 Dec 8;10:1301715. doi: 10.3389/fnut.2023.1301715 (PMC10748410; doi:10.3389/fnut.2023.1301715)
Supplement: Supplementary file 1 [file Table_1.XLSX]

## Sheet: table S1
Table S1 GC-MS VOCs detected in different parts of D. nervosa.
					Relative Abundance (%)
No	tR	Compound	Class	Roots	Flowers	Stems	Leaves
1	7.14	Albene	sesquiterpenes	-	-	-	0.31
2	8.53	Tetradecane	alkanes	0.07	-	-	-
3	9.71	Copaene	sesquiterpenes	-	-	-	0.16
4	9.9	Pentadecane	alkanes	0.09	-	-	-
5	10.17	Petasitene	monoterpenes	-	-	0.11	0.32
6	10.91	Bergamotene	sesquiterpenes	-	-	0.16	-
7	11.04	Caryophyllene	sesquiterpenes	0.28	0.35	0.22	3.31
8	11.18	Hexadecane	alkanes	0.18	-	-	-
9	11.65	2-Methylbutanoic acid	fatty acids and its esters	0.69	-	-	-
10	11.79	β-Farnesene	olefins	0.34	0.47	0.42	2.34
11	11.9	Humulene	sesquiterpenes	0.11	-	-	1.12
12	12.39	Germacrene D	sesquiterpenes	0.22	-	-	0.98
13	12.53	Alloaromadendrene	sesquiterpenes	0.4	0.54	0.71	1.91
14	13.22	α-Bisabolene	sesquiterpenes	0	0.25	0.43	0.41
15	13.4	Nerol	monoterpenes	0.3	-	-	-
16	13.84	Octadecane	alkanes	0.11	-	-	-
17	14.6	Neryl (S)-2-methylbutanoate	monoterpenes	0.1	0.18	0.36	0.55
18	15.35	Thymyl isobutyrate	monoterpenes	1.32	3.93	15.22	20.97
19	16.2	8,9-Dehydrothymol isobutyrate	monoterpenes	2.36	0.77	2.57	3.35
20	17.1	Caryophyllene oxide	sesquiterpenes	0.14	-	0.13	3.22
21	17.49	8,9-Dehydrothymol	monoterpenes	-	1.14	3.67	-
22	17.78	Carvacrol	monoterpenes	0.14	0	-	0.29
23	19.13	Octanoic acid	fatty acids and its esters	0	0.31	-	-
24	20.69	Viridiflorol	sesquiterpenes	0	0	-	0.63
25	21.12	Fitone	ketones	0.11	0	-	0.7
26	21.75	Carvacrol acetate	ketones	-	-	0.33	-
27	22.13	Thymol	monoterpenes	37.35	13.77	16.63	22.37
28	23.2	Hexadecanoic acid, methyl ester	fatty acids and its esters	-	0.35	-	-
29	23.32	6-Methoxythymyl isobutyrate	monoterpenes	0.3	-	0.29	0.3
30	25.54	6-Methoxythymyl 2-methylbutyrate	monoterpenes	-	0.22	0.26	0.27
31	33.75	Neophytadiene	diterpene	0.3	-	-	-
32	35.11	Phytol	diterpene	0.64	0.34	0.24	0.67
33	36.89	Dibutyl phthalate	fatty acids and its esters	0.08	-	-	-
34	37.28	Tetradecanoic acid	fatty acids and its esters	0.2	0.7	-	0.34
35	38.98	Heptacosane	alkanes	0	1.76	-	-
36	40.21	Pentadecanoic acid	fatty acids and its esters	0.36	0.21	-	-
37	43.01	n-Hexadecanoic acid	fatty acids and its esters	8.95	10.51	3.14	4.27
38	43.88	Palmitoleic acid	fatty acids and its esters	0	1.45	-	-
39	45.6	Heptadecanoic acid	fatty acids and its esters	0.33	-	0.3	-
40	46.39	Eicosane	alkanes	-	-	-	0.37
41	47.28	Squalene	triterpene	0.91	1.44	1.1	3.96
42	48.15	Octadecanoic acid	fatty acids and its esters	1.49	2.81	1.95	0.8
43	48.73	6-Octadecenoic acid	fatty acids and its esters	3.83	4.13	3.45	2.31
44	49.69	Tetradecanamide	amide	0.16	-	-	-

## Sheet: table S2
Table S2 Differential metabolites identified of volatile compounds
R/F	Metabolites	VIP	FC	p.value
	8,9-Dehydrothymol	1.25024	0.079208	0.0047022
	Palmitoleic acid	1.18224	0.082447	0.0019784
	Tetradecanoic acid	1.3313	0.24449	0.0039091
R/S
	Alloaromadendrene	1.20139	0.45989	0.016441
	Carvacrol acetate	1.04668	0.042364	0.015767
R/L
	2-Methylbutanoic acid	1.91581	7.2473	0.019169
	6-Octadecenoic acid	1.33574	2.3282	0.0028446
	9,12-Octadecadienoic acid	1.62652	4.21	0.0067631
	Dibutyl phthalate	1.04863	6.2069	0.010304
	Nerol	1.78878	7.0639	0.013147
	n-Hexadecanoic acid	1.32706	3.0784	0.0034701
	Octadecanoic acid	1.8988	2.0628	0.017853
	Tetradecanamide	2.10677	8.9762	0.0358

## Sheet: table S3
Table S3: Differential metabolites identified of non-volatile compounds.
R/F		VIP	FC	p.value
	1,3,4-TriCQA	1.74141	24.315	0.031266
	1,3-DiCQA	1.50731	4.3635	0.012535
	3F,4CQA	1.77339	2.6243	0.0027939
	4C,5HCQA	1.76365	25.418	0.031133
	4F,5CQA	1.56376	12.514	0.016268
	Acetylmarein	1.15079	8.3819	0.019895
	caffeoylgluconic acid2	1.69641	34.095	0.024276
	CA-hexoside2	1.43266	6.3395	0.0079833
	CA-hexoside4	1.265	8.1788	0.0044278
	DiCQA2	1.61471	15.988	0.029628
	DiCQL	1.01016	139.58	0.0022381
	Dihydrocoumaroyl-O-hexoside3	1.88228	2.5754	0.047271
	Gallic acid-hexoside	1.23433	6.1938	0.0073914
	Hydroxybenzoic acid	1.20641	0.49578	0.007963
	Loliolide	1.63282	3.9208	0.018271
	Luteolin 7-O-hexoside	1.34315	2.0323	0.0091514
	Maloyl-dihydroxycoumarin	1.32873	3.1109	0.0078475
	Quercetin 3-O-glucoside	1.30823	30.8	0.0054193
	Sinapic acid-hexoside	1.58694	12.271	0.017657
	Syringaresinol	1.60186	32.146	0.040695
	Syringaresinol-hexose1	1.41139	43.933	0.0073452
	Syringic acid	1.61575	79.462	0.018486
	Tran-5-FQA	1.52898	11.283	0.012732
R/S
	1,3,4-TriCQA	1.72724	6.6949	0.048255
	3,5-DiCQA	1.04236	2.669	0.0084296
	4F,5CQA	1.55035	5.4736	0.02708
	4HC,5CQA	1.01089	6.6914	0.0022516
	caffeoylgluconic acid2	1.7008	6.0694	0.042321
	CA-hexoside1	1.63687	3.31	0.036097
	CQL-hexoside2	1.69402	2.1923	0.045727
	DiCQA-dihexoside	1.18397	4.4996	0.0046574
	DiCQA-hexoside6	1.10518	3.3476	0.0072417
	DiCQL	1.06628	7.3496	0.0050172
	Feruloyl-O-dihexoside	1.12032	2.4485	0.015381
	p-Coumaroyl-O-dihexoside2	1.32199	2.4678	0.0075719
	Protocatechualdehyde	1.04062	3.8358	0.0017592
	Quercetin 3-O-glucoside	1.35928	6.6195	0.010383
	Syringaresinol	1.5109	23.521	0.042406
	Syringaresinol-hexose1	1.41762	8.2708	0.011812
	Syringic acid	1.52538	23.018	0.021025
	TriCQA1	1.23424	2.7429	0.021575
	TriCQA3	1.48084	4.9905	0.015992
F/L
	1,3,4-TriCQA	1.82657	9.2964	0.040491
	3,5-DiCQA	1.19268	3.1173	0.0045701
	CQL-hexoside2	1.38685	5.0078	0.010473
	DiCQA-dihexoside	1.39815	3.5793	0.0072613
	DiCQA-hexoside6	1.13246	2.967	0.0074623
	Feruloyl-O-dihexoside	1.23713	2.4939	0.0070299
	Luteolin-7-O-acetylglucuronide	1.47762	3.1785	0.013831
	p-Coumaric acid-hexoside1	1.1372	2.2152	0.0059148
	p-Coumaroyl-O-dihexoside1	1.15607	2.2661	0.016413
	p-Coumaroyl-O-dihexoside2	1.15561	3.9155	0.0025649
	Protocatechualdehyde	1.2268	3.0334	0.0033961
	Quercetin-galactoside	1.29777	20.01	0.0058786
	Syringaresinol	1.69204	26.586	0.041668
	Syringaresinol-hexose1	1.50137	10.054	0.010603
	Syringic acid	1.68697	19.341	0.021726
	Tran-5-FQA	1.65826	5.5679	0.020464
	TriCQA1	1.49011	2.7223	0.018121
	TriCQA3	1.65904	3.8856	0.021823
